# Supplementary material for: Gain, Loss and Divergence in Primate Zinc-Finger Genes: A Rich Resource for Evolution of Gene Regulatory Differences between Species
Source: PLoS One. 2011 Jun 29;6(6):e21553. doi: 10.1371/journal.pone.0021553 (PMC3126818; doi:10.1371/journal.pone.0021553)
Supplement: Table S3 — Number of KZNF loci in orthologous clusters of human, chimpanzee, orangutan, and rhesus macaque. (XLSX) [file pone.0021553.s006.xlsx]

## Sheet: Table S4
Table S3. Number of KZNF loci in orthologous clusters of human, chimpanzee, orangutan, and rhesus macaque.
Present in	Human		Chimpanzee		Orangutan		Rhesus macaque
	Cluster name	# Loci	Cluster name	# Loci	Cluster name	# Loci	Cluster name	# Loci
HCOR	10p11.21	6	10a	6	10a	5	9b	5
HCOR	10q11.21b	5	10c	5	10c	5	9c	5
HCOR	11p15.4	2	11	2	11b	3	14b	3
HCOR	12q24.33	7	12	7	12a	7	11a	7
HCOR	14q23.3	2	14	2	14a	2	7c	2
HCOR	15q25.2	2	15a	2	15_random_b	2	7a	2
HCOR	15q26.1	2	15b	2	15b	2	7b	2
HCOR	16p11.2a	10	16b	9	16b	7	20b	8
HCOR	16p11.2b	2	16c	2	16c	3	20c	3
HCOR	16p11.2c	5	16d	5	16_random_a	3	20d	4
HCOR	16p13.3	9	16a	9	16a	9	20a	9
HCOR	16q22.2	2	16e	2	16f	2	20f	2
HCOR	17p11.2a	3	17_random_b	2	17c	3	16b	4
HCOR	17p12	4	17_random_a	3	17b	3	16b	3
HCOR	17p13.2	6	17	4	17a	4	16a	3
HCOR	18q12.2	5	18	5	18b	5	18a	5
HCOR	19p13.11-p12	72	19d	60	19d	74	19d	50
HCOR	19p13.2	15	19b	13	19b	13	19b	10
HCOR	19p13.2-p13.13	35	19c	36	19c	34	19c	24
HCOR	19p13.3	6	19a	6	19a	5	19a	5
HCOR	19q13.11	12	19e	8	19f	11	19e	10
HCOR	19q13.12-q13.13	34	19f	35	19g	35	19f	32
HCOR	19q13.2a	3	19g	3	19h	4	19g	3
HCOR	19q13.2b	2	19h	2	19i	2	19h	2
HCOR	19q13.31	22	19j	21	19k	21	19i	20
HCOR	19q13.33	2	19k	2	19l	2	19j	3
HCOR	19q13.41-q13.42	61	19l	48	19m	57	19k	49
HCOR	19q13.42	6	19m	6	19n	6	19l	9
HCOR	19q13.43a	17	19n	17	19o	17	19m	18
HCOR	19q13.43b	61	19o	58	19p	56	19n	54
HCOR	1p34.2	4	1c	4	1e	4	1b	3
HCOR	1q44	6	1e	6	1a	6	1d	6
HCOR	20q13.12	3	20	3	20b	3	10b	3
HCOR	2q11.1	4	2a	4	2a_a	3	13a	4
HCOR	3p21.32-p21.31	12	3d	9	3b	10	2b	10
HCOR	3p22.1a	4	3b	4	3e	4	2d	4
HCOR	3p22.1b	2	3c	2	3c	2	2c	2
HCOR	3p24.1	2	3a	2	3f	2	2e	2
HCOR	3q13.31	2	3e	2	3a	2	2a	2
HCOR	4p16.3	7	4	7	4a	7	1a	7
HCOR	5q33.1	4	5a	3	5a	4	6a	2
HCOR	5q35.3	6	5b	6	5b	6	6b	5
HCOR	6p22.1a	3	6a	3	6a	3	4a	3
HCOR	6p22.1b	21	6b	17	6b	18	4b	18
HCOR	7p22.1a	2	7a	2	7a	2	3a	2
HCOR	7p22.1b	4	7b	4	7b	4	3b	3
HCOR	7q11.21b	17	7f	14	7e	15	3e	11
HCOR	7q22.1a	6	7h	5	7c	5	3c	6
HCOR	7q22.1b	3	7i	3	7d	3	3d	3
HCOR	7q36.1a	13	7j	12	7h	14	3h	12
HCOR	7q36.1b	3	7k	3	7i	2	3h	3
HCOR	8q24.3b	2	8e	2	8c	2	8d	2
HCOR	8q24.3c	12	8f	9	8d	10	8e	10
HCOR	9q22.33	4	9a	3	9b	3	15d	3
HCOR	9q32	2	9b	2	9c	2	15b	3
HCOR	9q33.2	2	9c	2	9d	2	15a	2
HCOR	9q33.3	2	9d	2	9e	2	15c	2
HCOR	Xp11.23	8	Xc	8	Xd	7	Xc	8
HCOR	Xp11.3a	2	Xa	2	Xb	2	Xa	2
HCOR	Xp11.3b	2	Xb	2	Xc	2	Xb	2
HCOR	Xq26.3	4	Xd	3	Xf	3	Xd	2
HC	22q11.1	2	22	2	N/A	N/A	N/A	N/A
HC	7p11.1	5	7e	4	N/A	N/A	N/A	N/A
HC	7p11.2	5	7c	5	N/A	N/A	N/A	N/A
HC	7q11.21a	3	7d	2	N/A	N/A	N/A	N/A
HC	Yp11.2a	4	Yh	5	N/A	N/A	N/A	N/A
HCO	1p35.1	2	1a	2	1f	2	N/A	N/A
HCO	6p22.1c	2	6c	2	6c	2	N/A	N/A
HCO	Xq28	2	Xe	2	Xg	2	N/A	N/A
HCR	10q11.21a	3	10b	3	N/A	N/A	9a	3
HCR	6p21.32	3	6d	2	N/A	N/A	4c	2
HCR	7q11.21c	3	7g	2	N/A	N/A	3e	3
HCR	8q24.3a	3	8d	3	N/A	N/A	8c	3
HOR	1q42.13	2	N/A	N/A	1b	2	1c	2
HOR	8q11.1	2	N/A	N/A	8b	2	8b	2
