# Supplementary material for: Gain, Loss and Divergence in Primate Zinc-Finger Genes: A Rich Resource for Evolution of Gene Regulatory Differences between Species
Source: PLoS One. 2011 Jun 29;6(6):e21553. doi: 10.1371/journal.pone.0021553 (PMC3126818; doi:10.1371/journal.pone.0021553)
Supplement: Table S4 — For the different types of functional domains in KZNFs the number of loci that gained or lost such domains in a lineage-specific way are given. (XLSX) [file pone.0021553.s007.xlsx]

## Sheet: Table S6
Table S4. For the different types of functional domains in KZNFs the number of loci that gained or lost such domains in a lineage-specific way are given.
	# Proteins with domain gain	# Proteins with domain loss	# Proteins with domain	% Proteins with domain gain	% Proteins with domain loss
	ZNF
H	12	12	364	3.2967	3.2967
C	4	34	346	1.15607	9.82659
O	17	15	218	7.79817	6.88073
R	10	26	232	4.31034	11.2069
HC	29	69	361	8.03324	19.1136
HCO	30	15	301	9.96678	4.98339
	BTB
H	1	2	40	2.5	5
C	0	1	37	0	2.7027
O	0	0	30	0	0
R	0	1	27	0	3.7037
HC	0	1	35	0	2.85714
HCO	5	0	25	20	0
	SCAN
H	0	4	55	0	7.27273
C	0	3	53	0	5.66038
O	0	3	32	0	9.375
R	0	0	35	0	0
HC	2	0	51	3.92157	0
HCO	0	0	41	0	0
	KRAB-A
H	2	6	286	0.699301	2.0979
C	0	7	277	0	2.52708
O	0	6	164	0	3.65854
R	2	8	172	1.16279	4.65116
HC	5	7	267	1.87266	2.62172
HCO	7	3	223	3.13901	1.34529
	KRAB-B
H	1	4	180	0.555556	2.22222
C	0	3	174	0	1.72414
O	1	2	114	0.877193	1.75439
R	2	5	120	1.66667	4.16667
HC	5	19	169	2.95858	11.2426
HCO	7	3	135	5.18518	2.22222
	KRAB-C
H	0	2	19	0	10.5263
C	1	1	20	5	5
O	0	1	7	0	14.2857
R	0	0	6	0	0
HC	1	0	17	5.88235	0
HCO	0	0	13	0	0
