# Supplementary material for: Gain, Loss and Divergence in Primate Zinc-Finger Genes: A Rich Resource for Evolution of Gene Regulatory Differences between Species
Source: PLoS One. 2011 Jun 29;6(6):e21553. doi: 10.1371/journal.pone.0021553 (PMC3126818; doi:10.1371/journal.pone.0021553)
Supplement: Table S5 — A list of loci with lineage-specific ZNF domain composition. (XLSX) [file pone.0021553.s008.xlsx]

## Sheet: Table S7
Table S5: A list of loci with lineage-specific ZNF domain composition.
Human specific		Chimpanzee specific		Human and Chimpanzee specific
Gain	Loss	Gain	Loss	Gain	Loss
SALL1	ZNF271	C_ZNF283	C_ZBTB45	BCL6	PEG3
ZBTB41	ZNF389	C_LLNL658	C_ZBTB7B	GZF1	ZBTB45
ZBTB47	ZNF542	C_LLNL712P	C_ZNF189	ZNF894	ZFP2
ZBTB7B	ZNF586	C_ZNF724	C_ZNF197	MYNN	ZFP30
ZNF214	ZNF589	C_ZNF813	C_ZNF284	PATZ1	ZNF132
ZNF470	ZNF594		C_ZNF30	SALL3	ZNF154
ZNF493	ZNF738		C_ZNF304	ZBTB11	ZNF16
ZNF534	ZNF844		C_ZNF404	ZBTB17	ZNF17
ZNF840	H_ZNF595		C_ZNF425P	ZBTB40	ZNF174
H_ZNF418	H_ZNF676		C_ZNF470	ZBTB41	ZNF184
H_HKR3	H_FLJ46419		C_ZNF491	ZBTB47	ZNF250
H_ZNF142	H_KIAA1285		C_ZNF493	ZBTB49	ZNF256
			C_ZNF573	ZNF486	ZNF26
			C_ZNF574	ZNF521	ZNF263
			C_ZNF671	ZNF534	ZNF295
			C_ZNF749	ZNF540	ZNF334
			C_ZNF780A	ZNF57	ZNF343
			C_ZNF784	ZNF594	ZNF35
			C_ZNF787	ZNF710	ZNF383
			C_ZNF840	ZBTB7C	ZNF391
			C_ZNF883	ZNF124	ZNF397
			C_LLNL661P	ZNF714	ZNF436
			C_LLNL682	ZNF778	ZNF480
			C_LLNL739	ZBTB7A	ZNF483
			C_ZNF578	ZNF418	ZNF501
			C_ZNF707	ZNF74	ZNF528
			C_ZNF726	ZNF788	ZNF530
			C_ZNF806	ZNF792	ZNF547
			C_ZNF845	ZNF91	ZNF599
			C_ZNF887		ZNF605
			C_SCRT1		ZNF639
			C_ZNF319		ZNF684
			C_ZNF43		ZNF7
			C_ZNF445		ZNF700
			C_ZNF736		ZNF71
			C_ZNF780B		ZNF75A
					ZNF782
					ZNF791
					ZNF81
					ZNF850
					ZNF878
					ZNF879
					ZSCAN12
					GLI4
					LLNL1006
					LLNL1134P
					ZNF895
					ZNF121
					ZNF141
					ZNF275
					ZNF525
					ZNF544
					ZNF563
					ZNF578
					ZNF595
					ZNF676
					ZNF688
					ZNF721
					ZNF726
					ZNF845
					MZF1
					ZIK1
					ZNF195
					ZNF445
					ZNF681
					ZNF77
					ZNF780B
					ZNF788
					ZNF79
					ZNF91
