# Supplementary material for: Gain, Loss and Divergence in Primate Zinc-Finger Genes: A Rich Resource for Evolution of Gene Regulatory Differences between Species
Source: PLoS One. 2011 Jun 29;6(6):e21553. doi: 10.1371/journal.pone.0021553 (PMC3126818; doi:10.1371/journal.pone.0021553)
Supplement: Table S6 — ZNF domains with human or chimpanzee specific DNA-contacting amino acids. (XLSX) [file pone.0021553.s009.xlsx]

## Sheet: Table S8
Table S6. ZNF domains with human or chimpanzee specific DNA-contacting amino acids.
Human specific DNA-contacting aa		Human	Chimpanzee	Orangutan	Rhesus macaque	Position
HCOR	H_ZNF559	YQCKECGKAFINSSSFKSHMQTHPGVKP	YQCKECGKAFINSSCFKSHMQTHPGVKP	YQCKECGKAFINSSCFKSHMQTHPGVKP	YQCKECGKAFINSSCFKSHMQTHPGVKP	3
HCOR	H_ZNF354C	YTCLECGRTFTRIVTLIEHQRIHTGQKP	YKCLECGRTFTRIATLIEHQRIHTGQKP	YKCLECGRTFTRIATLIEHQRIHTGQKP	YKCLECGRTFTRIATLIEHQRIHTGQKP	2
HCOR	H_ZNF267	YKCEECGKAFNSRSYLIAHQRSHTREKL	YKCEECGKAFNSRSYLITHQRSHTREKL	YKCEECGKAFNSRSYLITHQRSHTREKL	YKCEECGKAFNSRSYLITHQRSHTREKL	6
HCR	H_ZNF780B	FECKECGKAFSLHTQLNHHKNIHTGEKP	FECKECGKAFSLHTQLNRHKNIHTGEKP		FECKECGKAFSLHTQLNRHKNIHTGEKP	6
HCR	H_ZNF33B	YECYECGKTFCLKSDLTIHQRTHTGEKP	YECYECGKTFCLKSDLTVHQRTHTGEKP		YECYECGKTFCLKSDLTVHQRTHTGEKP	6
HCR	H_ZNF91	YKCEECGKAFNHSSSLSTHKIIHTGEKS	YKCEECGKAFNQSSSLSTHKIIHTGEKS		YKCEECGKAFNQSSSLSTHKIIHTGEKS	1
Chimpanzee specific DNA-contacting aa		Chimpanzee	Human	Orangutan	Rhesus macaque	Position
HCOR	C_ZNF850	YDCKECGKSFTFHSALIQHQRIHTGEKP	YDCKECGKSFTFHSALIRHQRIHTGEKP	YDCKECGKSFTFHSALIRHQRIHTGEKP	YDCKECGKSFTFHSALIRHQRIHTGEKP	6
HCOR	C_ZNF780A	FECKECGKAFTLLIKLVRHQKIHTGEKP	FECKECGKAFTLLTKLVRHQKIHTGEKP	FECKECGKAFTLLTKLVRHQKIHTGEKP	FECKECGKAFTLLTKLVRHQKIHTGEKP	2
HCR	C_ZNF793	YGCNECGKAFYLKPNLSRHHKIHARKNA	YGCNECGKAFYQKPNLSRHQKIHARKNA		YGCNECGKAFYQKPNLSRHQKIHARKNA	1
HCR	C_ZNF91	YKCEECGKAFLLSSTLTRHKRIHTGEKP	YKCEECGKAFLWSSTLTRHKRIHTGEKP		YKCEECGKAFLWSSTLTRHKRIHTGEKP	1
