# Supplementary material for: Gain, Loss and Divergence in Primate Zinc-Finger Genes: A Rich Resource for Evolution of Gene Regulatory Differences between Species
Source: PLoS One. 2011 Jun 29;6(6):e21553. doi: 10.1371/journal.pone.0021553 (PMC3126818; doi:10.1371/journal.pone.0021553)
Supplement: Table S7 — Number of orthologs based on best reciprocal blast hit (RBH), synteny, and/or OrthoMCL. (XLSX) [file pone.0021553.s010.xlsx]

## Sheet: Table S9
Table S9. Number of orthologs based on best reciprocal blast hit (RBH), synteny, and/or OrthoMCL.
Lineage	RBH	Synteny	RBH + OrthoMCL	RBH + OrthMCL + Synteny
HC	703	777	702	657
HCO	517	582	514	392
HCR	485	539	477	383
HCOR	420	310	420	234
